# Supplementary material for: HGF Aggravated Periodontitis-Associated Gut Barrier and Microbial Dysfunction: Implications for Oral–Gut Axis Regulation
Source: Biology (Basel). 2025 May 2;14(5):496. doi: 10.3390/biology14050496 (PMC12109049; doi:10.3390/biology14050496)
Supplement: Supplementary file 1 [file biology-14-00496-s001.zip]

Archive with 1 entries (1 files):
- biology-3555886-supplementary.pdf
